# Supplementary material for: Genomic Signatures Underlying Environmental Adaptation and Reproductive Traits in the Tibetan Pig
Source: Animals (Basel). 2026 Feb 5;16(3):509. doi: 10.3390/ani16030509 (PMC12896720; doi:10.3390/ani16030509)
Supplement: Supplementary file 1 [file animals-16-00509-s001.zip]

Archive with 1 entries (1 files):
- animals-4007108-supplementary.pdf
